# Supplementary material for: Catechol-Modified Alkali Lignin for Cr (VI) Removal from Synthetic Wastewater
Source: Polymers (Basel). 2025 Jun 15;17(12):1658. doi: 10.3390/polym17121658 (PMC12196595; doi:10.3390/polym17121658)
Supplement: Supplementary file 1 [file polymers-17-01658-s001.zip]

Archive with 1 entries (1 files):
- polymers-3662130-supplementary.pdf
